# Supplementary material for: Cerebellar Metabolic Connectivity during Treadmill Walking before and after Unilateral Dopamine Depletion in Rats
Source: Int J Mol Sci. 2024 Aug 7;25(16):8617. doi: 10.3390/ijms25168617 (PMC11354914; doi:10.3390/ijms25168617)
Supplement: Supplementary file 1 [file ijms-25-08617-s001.zip]

Archive with 1 entries (1 files):
- ijms-3093915-supplementary.tiff
